# Supplementary material for: Delivery system can vary ventilatory parameters across multiple patients from a single source of mechanical ventilation
Source: PLoS One. 2020 Dec 10;15(12):e0243601. doi: 10.1371/journal.pone.0243601 (PMC7728450; doi:10.1371/journal.pone.0243601)
Supplement: S1 Raw data — (ZIP) [file pone.0243601.s001.zip]

Archive with 4 entries (4 files):
- 1025-027 Surgery Data.pdf
- Animal 1.xlsx
- Animal 2-1.xlsx
- Animal 2-2.xlsx
