# Supplementary material for: Delivery system can vary ventilatory parameters across multiple patients from a single source of mechanical ventilation
Source: PLoS One. 2020 Dec 10;15(12):e0243601. doi: 10.1371/journal.pone.0243601 (PMC7728450; doi:10.1371/journal.pone.0243601)
Supplement: S1 Raw data — (ZIP) [file pone.0243601.s001.zip › Animal 1.xlsx]

## Sheet: Parameter Data
Time Stamp	09:06:30	09:07:00	09:07:30	09:08:00	09:08:30	09:09:00	09:09:30	09:10:00	09:10:30	09:11:00	09:11:30	09:12:00	09:12:30	09:13:00	09:13:30	09:14:00	09:14:30	09:15:00	09:15:30	09:16:00	09:16:30	09:17:00	09:17:30	09:18:00	09:18:30	09:19:00	09:19:30	09:20:00	09:20:30	09:21:00	09:21:30	09:22:00	09:22:30	09:23:00	09:23:30	09:24:00	09:24:30	09:25:00	09:25:30	09:26:00	09:26:30	09:27:00	09:27:30	09:28:00	09:28:30	09:29:00	09:29:30	09:30:00	09:30:30
ECG Pulse Rate	105	106	106	106	105	106	107	108	108	101	108	109	109	109	111	85	109	110	110	110	111	110	110	109	111	120	111	110	112	109	111	112	110	111	110	94	110	110	109	108	107	107	107	108	105	100	107	107	107
SpO2	97	96	95	97	98	97	97	97	97	97	97	97	97	97	98	95	98	97	97	97	99	99	99	98	97	98	98	97	98	98	99	98	97	97	97	97	97	98	98	96	99	99	98	99	98	99	98	99	98
SpO2 Pulse Rate	105	105	105	106	106	106	108	107	108	108	108	109	108	108	110	108	109	109	110	109	109	108	110	110	110	110	110	111	110	111	110	110	110	112	111	110	110	107	110	109	107	107	107	107	106	108	107	107	106
IBP1 Systolic
IBP1 Diastolic
IBP1 Mean
IBP1 Pulse Rate
IBP2 Systolic
IBP2 Diastolic
IBP2 Mean
IBP2 Pulse Rate
Temperature 1 °C
Temperature 1 °F
Temperature 2 °C	38	38	38	38	37.9	37.9	38	37.9	37.9	37.9	37.9	37.9	37.9	37.9	37.9	37.9	37.9	37.9	37.9	37.9	37.9	37.9	37.9	37.9	37.9	37.9	37.9	37.9	37.9	37.9	37.9	37.9	37.9	38	38	38	38	38	38	38	38	38	38	38	38	38	38	38.1	38.1
Temperature 2 °F	100.4	100.4	100.4	100.4	100.2	100.2	100.4	100.2	100.2	100.2	100.2	100.2	100.2	100.2	100.2	100.2	100.2	100.2	100.2	100.2	100.2	100.2	100.2	100.2	100.2	100.2	100.2	100.2	100.2	100.2	100.2	100.2	100.2	100.4	100.4	100.4	100.4	100.4	100.4	100.4	100.4	100.4	100.4	100.4	100.4	100.4	100.4	100.6	100.6
NIBP Systolic
NIBP Diastolic
NIBP Mean
NIBP Pulse Rate
ETCO2	46	46	46	45	45	45	45	44	44	44	44	44	44	44	43	43	43	43	43	43	43	42	42	42	42	42	42	42	42	41	42	41	41	41	41	41	41	41	41	41	40	40	40	40	40	40	40	40	40
INCO2	1	0	1	1	0	0	1	1	0	0	0	0	0	0	0	0	0	0	1	1	1	0	0	0	0	1	0	0	1	1	0	0	0	0	0	0	0	0	0	0	0	0	0	0	0	0	0	0	0
CO2 Resp Rate	14	14	14	14	14	14	14	14	14	14	14	14	14	14	14	14	14	14	14	14	14	14	14	14	14	14	14	14	14	14	14	14	14	14	14	14	14	14	14	14	14	14	14	14	14	14	14	14	14
File Name	Log07
Date/Time	2020-06-26	09:05:57
Trend Interval	30 Seconds
Time Stamp	11:14:00	11:14:30	11:15:00	11:15:30	11:16:00	11:16:30	11:17:00	11:17:30	11:18:00	11:18:30	11:19:00	11:19:30	11:20:00	11:20:30	11:21:00	11:21:30	11:22:00	11:22:30	11:23:00	11:23:30	11:24:00	11:24:30	11:25:00	11:25:30	11:26:00	11:26:30	11:27:00	11:27:30	11:28:00	11:28:30	11:29:00	11:29:30	11:30:00	11:30:30	11:31:00	11:31:30	11:32:00	11:32:30	11:33:00	11:33:30	11:34:00	11:34:30	11:35:00	11:35:30	11:36:00	11:36:30	11:37:00	11:37:30	11:38:00
ECG Pulse Rate	91	91	91	91	91	90	87	91	89	89	85	88	88	87	87	87	87	88	88	88	88	87	87	88	88	88	88	88	88	89	88	88	88	88	88	88	86	87	86	88	87	87	88	89	89	89	89	90	89
SpO2	97	97	97	97	97	97	97	97	98	98	98	97	97	98	98	98	97	97	97	97	97	97	97	97	97	97	97	97	97	97	97	97	97	97	97	97	97	97	97	97	97	97	97	97	97	97	97	97	98
SpO2 Pulse Rate	91	91	91	91	91	90	89	91	89	89	83	88	88	87	87	86	87	87	87	87	87	87	87	87	87	87	87	88	87	89	88	88	88	87	88	88	86	86	85	87	86	87	88	89	89	89	88	89	89
IBP1 Systolic	18	18	18	18	18	18	13	17	18	17	15	17	17	17	17	17	17	17	17	16	17	17	16	16	17	16	16	16	20	18	17	17	16	17	17	17	11	16	14	16	14	15	15	17	17	17	17	17	17
IBP1 Diastolic	7	7	7	7	7	0	1	10	7	7	2	1	7	7	7	7	7	7	7	7	7	7	7	7	7	7	7	7	7	7	7	7	7	7	7	7	0	7	7	10	7	7	7	8	8	8	8	8	8
IBP1 Mean	11	11	11	11	11	6	4	13	11	10	8	8	11	10	10	10	10	10	10	10	10	10	10	10	10	10	10	10	12	11	10	11	10	11	10	11	4	11	10	12	10	9	10	11	11	10	11	10	11
IBP1 Pulse Rate	0	0	0	0	0	0	0	0	0	0	0	0	0	0	0	0	0	0	0	0	0	0	0	0	0	0	0	0	0	0	0	0	0	0	0	0	0	0	0	0	0	0	0	0	0	0	0	0	0
IBP2 Systolic	150	151	151	150	152	151	155	146	152	153	165	159	154	154	154	154	153	153	152	151	153	154	152	152	151	153	151	152	150	150	150	150	149	152	148	148	159	149	151	143	148	147	146	143	145	147	146	143	147
IBP2 Diastolic	100	100	101	100	102	103	103	100	103	102	111	102	103	102	104	104	103	103	102	101	102	103	102	102	102	102	100	100	100	101	101	102	102	102	100	100	104	100	103	98	101	99	95	94	97	98	99	97	98
IBP2 Mean	123	123	123	123	125	127	130	120	125	124	135	126	125	125	126	126	125	125	124	123	124	125	124	124	124	124	122	122	122	122	123	123	123	123	122	121	129	121	124	118	122	120	119	115	118	119	120	118	120
IBP2 Pulse Rate	91	91	91	91	91	90	88	91	89	89	84	87	88	87	87	86	87	87	87	87	87	87	87	87	87	87	87	87	88	89	88	88	88	87	87	88	85	87	85	88	86	86	87	89	89	89	88	89	88
Temperature 1 °C	39.7	39.6	39.7	39.7	39.7	39.7	39.7	39.7	39.7	39.7	39.6	39.5	39.4	39.7	39.7	39.7	39.7	39.7	39.7	39.7	39.7	39.8	39.8	39.8	39.8	39.8	39.8	39.8	39.8	39.8	39.8	39.8	39.8	39.8	39.8	39.8	39.8	39.8	39.8	39.8	39.8	39.8	39.8	39.8	39.8	39.8	39.8	39.8	39.8
Temperature 1 °F	103.5	103.3	103.5	103.5	103.5	103.5	103.5	103.5	103.5	103.5	103.3	103.1	102.9	103.5	103.5	103.5	103.5	103.5	103.5	103.5	103.5	103.6	103.6	103.6	103.6	103.6	103.6	103.6	103.6	103.6	103.6	103.6	103.6	103.6	103.6	103.6	103.6	103.6	103.6	103.6	103.6	103.6	103.6	103.6	103.6	103.6	103.6	103.6	103.6
Temperature 2 °C
Temperature 2 °F
NIBP Systolic				221				212						212						212						212							212						212				208						208
NIBP Diastolic				165				159						159						159						159							159						159				149						149
NIBP Mean				184				177						177						177						177							177						177				169						169
NIBP Pulse Rate				88				92						92						92						92							92						92				89						89
ETCO2	43	41	41	41	41	41	42	44	40	42	42	43	42	44	44	44	44	45	45	45	45	45	45	45	46	45	45	46	44	44	45	45	45	46	45	46	48	43	48	36	52	52	52	49	49	49	49	48	49
INCO2	0	1	0	1	1	0	1	0	0	0	0	0	0	0	0	0	0	0	1	0	0	0	0	0	0	0	0	1	1	0	1	0	1	1	0	0	1	0	0	0	1	1	0	0	0	1	0	1	0
CO2 Resp Rate	16	15	16	16	16	16	17	15	16	15	9	15	16	15	16	16	16	15	16	16	16	15	16	16	16	15	16	16	16	15	17	17	16	16	17	17	13	13	17	16	17	16	17	16	17	16	17	17	17
File Name	Log07
Date/Time	2020-06-26	09:05:57
Trend Interval	30 Seconds
[truncated: 206 more columns]
