# Supplementary material for: Delivery system can vary ventilatory parameters across multiple patients from a single source of mechanical ventilation
Source: PLoS One. 2020 Dec 10;15(12):e0243601. doi: 10.1371/journal.pone.0243601 (PMC7728450; doi:10.1371/journal.pone.0243601)
Supplement: S1 Raw data — (ZIP) [file pone.0243601.s001.zip › Animal 2-2.xlsx]

## Sheet: Parameter Data
Time Stamp	12:20:30	12:21:00	12:21:30	12:22:00	12:22:30	12:23:00	12:23:30	12:24:00	12:24:30	12:25:00	12:25:30	12:26:00	12:26:30	12:27:00	12:27:30	12:28:00	12:28:30	12:29:00	12:29:30	12:30:00	12:30:30	12:31:00	12:31:30	12:32:00	12:32:30	12:33:00	12:33:30	12:34:00	12:34:30	12:35:00	12:35:30	12:36:00	12:36:30	12:37:00	12:37:30	12:38:00	12:38:30	12:39:00	12:39:30	12:40:00	12:40:30	12:41:00	12:41:30	12:42:00	12:42:30	12:43:00	12:43:30	12:44:00	12:44:30
ECG Pulse Rate	79	79	79	79	79	78	79	79	79	78	78	78	77	78	78	78	79	78	78	78	78	78	78	78	78	78	78	78	78	78	77	77	77	77	77	77	77	77	77	77	77	77	76	76	76	76	76	76	76
SpO2	97	97	97	97	97	97	97	97	97	97	97	97	96	96	96	96	96	97	96	96	96	96	96	96	96	96	96	96	97	96	96	96	96	96	96	96	96	96	96	96	96	96	96	96	96	96	96	96	96
SpO2 Pulse Rate	78	78	78	78	78	78	78	78	78	78	78	78	78	78	78	78	78	78	78	77	77	77	77	77	77	77	77	77	77	77	77	77	77	77	77	77	76	76	76	76	76	76	76	76	76	76	76	76	76
IBP1 Systolic	14	14	14	14	14	15	15	15	14	14	14	14	14	14	14	14	15	16	15	15	15	14	14	13	14	14	13	13	13	13	13	13	13	13	13	13	13	13	13	13	13	13	13	14	13	13	13	14	13
IBP1 Diastolic	3	3	3	2	3	3	2	2	2	3	2	2	2	2	2	2	2	2	2	2	2	3	3	3	3	3	3	3	3	3	3	3	3	3	3	3	3	3	3	3	3	3	3	3	3	3	3	3	3
IBP1 Mean	6	6	6	6	6	6	6	6	6	6	6	6	6	6	6	6	6	6	6	6	6	7	7	7	7	7	7	7	7	7	7	7	6	6	6	6	6	6	6	6	6	6	7	7	7	7	7	7	7
IBP1 Pulse Rate	0	0	0	0	0	0	0	0	0	0	0	0	0	0	0	0	0	0	0	0	0	0	0	0	0	0	0	0	0	0	0	0	0	0	0	0	0	0	0	0	0	0	0	0	0	0	0	0	0
IBP2 Systolic	147	147	147	146	145	145	145	146	145	144	145	144	145	144	144	144	142	144	145	144	145	146	142	142	142	141	140	141	140	140	140	139	140	139	139	139	139	139	139	139	138	139	139	138	138	139	138	138	137
IBP2 Diastolic	100	100	99	99	99	98	99	98	98	99	98	98	98	98	98	97	97	97	98	99	99	100	97	96	96	97	96	96	96	95	95	95	95	95	94	95	95	95	95	95	94	95	94	94	94	93	94	94	93
IBP2 Mean	120	120	119	119	118	118	118	118	118	118	118	118	118	118	117	117	116	117	118	118	118	119	116	116	114	115	115	115	114	114	114	114	114	113	113	113	113	113	113	113	113	113	113	112	112	112	112	112	112
IBP2 Pulse Rate	78	78	78	78	78	78	78	78	78	78	78	78	78	77	78	78	78	78	78	77	77	77	77	77	94	78	77	77	77	77	77	77	77	77	77	76	76	76	76	76	76	76	76	76	76	76	76	75	75
Temperature 1 °C	39.6	39.6	39.6	39.6	39.6	39.6	39.6	39.6	39.6	39.6	39.6	39.6	39.6	39.6	39.6	39.6	39.6	39.6	39.6	39.6	39.6	39.6	39.6	39.6	39.6	39.6	39.6	39.6	39.6	39.6	39.6	39.6	39.6	39.6	39.6	39.6	39.6	39.6	39.6	39.6	39.6	39.6	39.6	39.6	39.6	39.6	39.6	39.6	39.6
Temperature 1 °F	103.3	103.3	103.3	103.3	103.3	103.3	103.3	103.3	103.3	103.3	103.3	103.3	103.3	103.3	103.3	103.3	103.3	103.3	103.3	103.3	103.3	103.3	103.3	103.3	103.3	103.3	103.3	103.3	103.3	103.3	103.3	103.3	103.3	103.3	103.3	103.3	103.3	103.3	103.3	103.3	103.3	103.3	103.3	103.3	103.3	103.3	103.3	103.3	103.3
Temperature 2 °C
Temperature 2 °F
NIBP Systolic
NIBP Diastolic
NIBP Mean
NIBP Pulse Rate
ETCO2	39	40	40	40	40	40	40	40	39	39	39	39	40	40	40	40	38	37	38	38	38	42	41	41	41	42	42	42	42	42	42	42	42	43	43	42	43	43	43	43	43	43	43	43	43	43	43	43	43
INCO2	1	1	1	1	1	1	1	1	1	1	1	1	1	1	1	1	1	1	1	1	1	1	1	1	1	1	1	1	1	1	1	1	1	1	1	1	1	1	1	1	1	1	1	1	1	1	1	1	1
CO2 Resp Rate	16	16	15	16	16	16	16	16	16	16	16	15	16	16	16	16	16	16	16	16	16	12	15	16	16	16	16	16	16	16	16	16	15	16	16	16	16	16	16	16	16	16	16	16	16	16	16	16	16
File Name	Log08
Date/Time	2020-06-26	12:20:02
Trend Interval	30 Seconds
Time Stamp	14:28:00	14:28:30	14:29:00	14:29:30	14:30:00	14:30:30	14:31:00	14:31:30	14:32:00	14:32:30	14:33:00	14:33:30	14:34:00	14:34:30	14:35:00	14:35:30	14:36:00	14:36:30	14:37:00	14:37:30	14:38:00	14:38:30	14:39:00	14:39:30	14:40:00	14:40:30	14:41:00	14:41:30	14:42:00	14:42:30	14:43:00	14:43:30	14:44:00	14:44:30	14:45:00	14:45:30	14:46:00	14:46:30	14:47:00	14:47:30	14:48:00	14:48:30	14:49:00	14:49:30	14:50:00	14:50:30	14:51:00	14:51:30	14:52:00
ECG Pulse Rate	64	64	64	64	64	64	64	64	64	64	64	64	63	63	63	63	63	63	63	63	63	63	63	62	62	62	62	62	62	62	62	61	61	62	61	61	61	61	62	62	62	62	61	61	61	61	61	61	62
SpO2	98	98	98	98	98	98	98	98	97	98	98	98	98	98	98	98	98	98	98	98	98	98	98	98	98	98	98	98	98	98	98	98	99	99	99	99	99	99	99	99	98	98	98	98	99	99	99	99	99
SpO2 Pulse Rate	64	64	63	64	64	63	63	64	63	63	63	63	63	63	63	63	63	63	63	62	62	62	62	62	62	62	62	62	62	61	61	61	61	61	61	61	61	61	61	61	61	61	61	61	61	61	61	61	61
IBP1 Systolic	18	19	18	19	19	18	18	18	18	18	19	18	18	18	18	19	18	18	18	19	18	19	19	18	18	19	17	15	18	10	13	19	18	19	18	18	18	18	18	18	18	14	11	15	19	18	18	12	7
IBP1 Diastolic	5	5	5	5	5	5	5	5	5	5	5	5	5	5	5	5	5	5	5	5	5	5	5	5	5	5	5	5	5	5	5	5	5	5	5	5	5	5	5	5	5	8	5	5	5	5	5	8	4
IBP1 Mean	9	9	10	9	10	9	10	9	10	9	10	9	10	9	10	9	9	10	9	10	9	10	9	10	9	10	8	8	8	7	7	9	9	9	9	9	9	10	9	10	9	10	7	9	9	10	9	9	6
IBP1 Pulse Rate	0	0	0	0	0	0	0	0	0	0	0	0	0	0	0	0	0	0	0	0	0	0	0	0	0	0	0	0	0	0	0	0	0	0	0	0	0	0	0	0	0	0	0	0	0	0	0	0	0
IBP2 Systolic	107	109	110	110	110	110	110	109	108	108	108	108	107	107	105	106	105	103	104	103	101	100	104	95	93	93	95	95	83	86	94	90	88	90	91	84	89	92	98	100	100	100	99	94	88	88	92	93	94
IBP2 Diastolic	57	59	60	61	61	61	60	60	60	59	59	59	58	57	56	57	57	56	56	56	56	55	48	55	55	54	54	55	53	53	50	44	43	44	45	49	50	-15	49	50	51	51	53	49	42	42	43	46	49
IBP2 Mean	74	76	77	78	78	78	78	77	77	76	76	76	76	75	74	74	73	73	73	72	72	71	70	70	69	69	70	70	65	66	65	58	57	58	59	60	63	64	65	66	67	67	68	64	57	57	59	62	65
IBP2 Pulse Rate	64	63	64	64	64	63	63	63	63	63	63	63	79	63	63	63	63	62	62	62	62	62	62	62	62	62	62	61	61	61	61	61	61	61	61	86	61	66	61	61	61	61	61	61	61	61	61	61	61
Temperature 1 °C	40.1	40.1	40.1	40.1	40.1	40.1	40.1	40.1	40.1	40.1	40.1	40.1	40.1	40.1	40.1	40.1	40.1	40.2	40.2	40.2	40.2	40.2	40.2	40.2	40.2	40.2	40.2	40.2	40.2	40.2	40.2	40.2	40.2	40.2	40.2	40.2	40.2	40.2	40.2	40.2	40.2	40.2	40.2	40.2	40.2	40.2	40.2	40.2	40.2
Temperature 1 °F	104.2	104.2	104.2	104.2	104.2	104.2	104.2	104.2	104.2	104.2	104.2	104.2	104.2	104.2	104.2	104.2	104.2	104.4	104.4	104.4	104.4	104.4	104.4	104.4	104.4	104.4	104.4	104.4	104.4	104.4	104.4	104.4	104.4	104.4	104.4	104.4	104.4	104.4	104.4	104.4	104.4	104.4	104.4	104.4	104.4	104.4	104.4	104.4	104.4
Temperature 2 °C
Temperature 2 °F
NIBP Systolic
NIBP Diastolic
NIBP Mean
NIBP Pulse Rate
ETCO2	42	41	41	41	41	40	40	40	40	40	40	40	40	40	40	40	40	40	40	40	39	39	39	39	39	40	40	43	43	54	58	44	44	42	41	41	41	41	41	41	41	42	56	59	43	42	42	42	53
INCO2	1	1	1	1	1	1	1	1	1	1	1	1	1	1	1	1	1	1	1	1	1	1	1	1	1	1	1	1	1	1	1	1	1	1	1	1	1	1	1	1	1	1	1	1	1	1	1	1	4
CO2 Resp Rate	17	17	17	17	17	17	16	17	17	17	17	17	17	17	17	17	17	16	17	17	17	17	17	17	17	17	17	17	17	17	17	17	17	17	17	17	17	16	17	17	17	16	17	17	17	17	17	17	10
File Name	Log08
Date/Time	2020-06-26	12:20:02
Trend Interval	30 Seconds
[truncated: 206 more columns]
